# Supplementary material for: Novel Tools for Comprehensive Functional Analysis of LDLR (Low-Density Lipoprotein Receptor) Variants
Source: Int J Mol Sci. 2023 Jul 14;24(14):11435. doi: 10.3390/ijms241411435 (PMC10379666; doi:10.3390/ijms241411435)
Supplement: Supplementary file 1 [file ijms-24-11435-s001.zip]

Archive with 1 entries (1 files):
- ijms-2466387-supplementary.pdf
